# Supplementary material for: Health-related quality of life compared between kidney transplantation and nocturnal hemodialysis
Source: PLoS One. 2018 Sep 20;13(9):e0204405. doi: 10.1371/journal.pone.0204405 (PMC6147724; doi:10.1371/journal.pone.0204405)
Supplement: S1 Dataset — (CSV) [file pone.0204405.s001.csv]

rrt	female	up.present	dm	cvd	age	vint_dial	edu	symptoms	effects	burden	f.cogn	q.soc	f.soc	supp.soc	f.sex	sleep	health.ov	pcs	mcs
NHD	FALSE	FALSE	FALSE	FALSE	65	32	FALSE	79	84	75	87	80	88	83	63	70	70	40	58
NHD	FALSE	FALSE	FALSE	TRUE	40	118	FALSE	80	78	38	73	60	50	33	13	38	40	46	30
NHD	TRUE	TRUE	TRUE	FALSE	48	38	FALSE	90	91	94	100	93	63	100	100	83	60	46	57
NHD	FALSE	FALSE	FALSE	FALSE	29	86	FALSE	NA	56	50	53	80	50	83	63	68	70	38	49
NHD	FALSE	FALSE	FALSE	FALSE	59	101	TRUE	77	75	81	20	73	75	100	38	40	60	33	55
KT	TRUE	FALSE	FALSE	FALSE	42	22	TRUE	94	81	38	73	73	75	100	88	88	80	52	45
NHD	TRUE	TRUE	TRUE	FALSE	47	38	TRUE	75	97	88	87	60	100	100	75	93	90	42	64
NHD	FALSE	FALSE	FALSE	TRUE	30	76	TRUE	94	84	94	80	87	100	83	100	68	80	50	59
NHD	FALSE	TRUE	FALSE	FALSE	44	22	TRUE	81	72	75	93	80	100	50	100	73	70	43	51
KT	FALSE	FALSE	FALSE	FALSE	53	15	TRUE	100	81	75	60	73	88	100	63	68	80	57	50
KT	TRUE	FALSE	FALSE	FALSE	43	21	TRUE	85	78	25	40	93	75	83	100	45	60	41	43
NHD	FALSE	FALSE	FALSE	FALSE	58	23	FALSE	81	69	100	87	93	100	0	100	63	80	49	62
NHD	TRUE	FALSE	FALSE	FALSE	60	59	FALSE	81	75	44	67	93	88	100	50	58	80	45	55
KT	FALSE	FALSE	FALSE	FALSE	65	26	FALSE	98	NA	88	100	100	100	100	75	85	80	54	58
NHD	TRUE	TRUE	FALSE	FALSE	46	32	TRUE	75	78	69	73	73	38	83	100	75	70	34	49
KT	FALSE	FALSE	FALSE	FALSE	53	27	FALSE	92	97	100	100	67	100	67	100	100	60	54	58
KT	FALSE	FALSE	FALSE	FALSE	51	15	FALSE	98	100	88	100	93	100	100	75	88	90	57	47
KT	FALSE	FALSE	FALSE	TRUE	49	42	TRUE	71	97	88	100	100	100	100	88	68	90	46	58
NHD	FALSE	FALSE	FALSE	TRUE	69	70	FALSE	90	88	81	87	80	100	100	75	80	80	54	58
NHD	TRUE	FALSE	FALSE	FALSE	40	114	FALSE	80	78	75	67	73	100	83	0	63	80	50	59
KT	FALSE	FALSE	FALSE	FALSE	57	24	TRUE	90	94	100	93	100	100	100	75	33	80	56	56
NHD	FALSE	FALSE	FALSE	FALSE	65	50	FALSE	75	63	38	80	80	75	83	100	38	50	35	53
NHD	TRUE	TRUE	FALSE	FALSE	51	28	FALSE	96	100	100	100	100	100	100	100	63	80	54	58
NHD	TRUE	TRUE	FALSE	TRUE	54	28	FALSE	65	63	56	60	53	38	50	50	55	70	38	28
NHD	FALSE	FALSE	FALSE	FALSE	54	28	FALSE	50	71	38	53	67	63	67	50	45	40	33	46
KT	FALSE	FALSE	TRUE	TRUE	65	28	FALSE	90	72	0	100	67	50	100	25	15	60	36	26
NHD	TRUE	FALSE	TRUE	FALSE	42	31	FALSE	81	59	50	80	67	63	33	75	55	60	51	30
NHD	FALSE	FALSE	FALSE	FALSE	46	90	FALSE	75	19	19	67	33	13	67	0	28	20	35	27
KT	FALSE	FALSE	FALSE	FALSE	24	26	TRUE	88	91	63	67	80	100	100	100	60	60	56	53
KT	TRUE	FALSE	FALSE	FALSE	41	58	TRUE	94	100	94	93	80	100	100	100	95	80	56	58
NHD	TRUE	FALSE	FALSE	TRUE	43	45	FALSE	88	88	50	100	67	88	100	100	70	50	43	54
NHD	FALSE	FALSE	FALSE	TRUE	58	44	FALSE	88	66	44	67	80	63	83	75	50	30	46	33
KT	FALSE	FALSE	FALSE	FALSE	25	103	FALSE	77	75	63	80	80	63	100	63	75	60	37	52
KT	FALSE	FALSE	FALSE	FALSE	54	27	FALSE	98	78	94	80	73	100	50	100	73	80	54	59
KT	FALSE	FALSE	FALSE	FALSE	56	59	FALSE	96	94	100	100	100	100	100	88	95	80	52	61
KT	TRUE	FALSE	FALSE	FALSE	53	15	FALSE	90	91	100	93	87	100	100	100	73	80	54	53
KT	TRUE	FALSE	FALSE	FALSE	58	15	FALSE	93	100	100	93	93	100	100	NA	80	90	45	60
KT	FALSE	FALSE	FALSE	FALSE	62	83	FALSE	91	91	81	93	87	75	100	88	85	50	51	49
KT	TRUE	FALSE	FALSE	FALSE	75	44	FALSE	77	100	69	100	80	75	67	NA	58	60	38	54
KT	FALSE	FALSE	FALSE	FALSE	71	24	FALSE	77	75	94	73	87	88	83	38	45	80	57	51
KT	FALSE	FALSE	FALSE	FALSE	69	24	FALSE	79	84	81	80	67	75	83	50	60	70	46	50
KT	FALSE	FALSE	FALSE	FALSE	53	45	FALSE	79	50	13	33	53	25	83	13	38	50	31	31
KT	TRUE	FALSE	FALSE	FALSE	52	87	FALSE	43	44	19	53	47	0	67	25	20	40	NA	NA
KT	FALSE	FALSE	FALSE	TRUE	66	28	FALSE	77	93	69	73	80	88	83	75	43	30	30	58
KT	FALSE	FALSE	FALSE	FALSE	58	69	FALSE	95	88	94	100	87	100	100	25	80	70	54	58
KT	FALSE	FALSE	FALSE	FALSE	66	25	NA	98	100	100	100	100	100	100	100	100	100	57	61
KT	FALSE	FALSE	FALSE	FALSE	33	23	TRUE	77	72	44	60	67	63	83	100	20	60	47	32
KT	FALSE	FALSE	FALSE	FALSE	33	122	FALSE	85	69	44	60	73	75	50	100	65	80	45	51
KT	FALSE	FALSE	FALSE	FALSE	72	37	FALSE	96	88	75	100	67	88	100	100	78	50	36	57
KT	FALSE	FALSE	TRUE	TRUE	55	43	FALSE	79	88	75	87	53	13	67	NA	83	60	43	25
KT	TRUE	FALSE	FALSE	FALSE	52	89	FALSE	92	91	81	87	60	63	67	63	63	80	30	50
NHD	FALSE	FALSE	FALSE	FALSE	39	61	FALSE	94	91	69	93	93	100	100	75	100	80	48	59
NHD	TRUE	FALSE	FALSE	FALSE	63	20	FALSE	81	66	25	67	80	63	100	25	68	50	30	59
KT	TRUE	FALSE	FALSE	FALSE	67	62	NA	88	80	NA	60	60	63	67	NA	40	NA	NA	NA
KT	FALSE	FALSE	FALSE	FALSE	64	73	FALSE	73	79	44	53	87	75	83	50	48	50	46	55
KT	FALSE	FALSE	FALSE	FALSE	61	53	TRUE	98	100	94	93	80	88	100	75	75	100	56	53
KT	FALSE	FALSE	FALSE	FALSE	22	22	FALSE	98	100	100	100	100	100	100	100	98	90	54	61
KT	FALSE	FALSE	FALSE	FALSE	33	57	FALSE	85	97	75	53	73	75	100	75	75	70	57	34
KT	FALSE	FALSE	FALSE	TRUE	55	31	FALSE	64	92	81	47	47	50	83	38	35	50	27	44
KT	FALSE	FALSE	FALSE	FALSE	56	18	FALSE	92	88	81	87	80	75	0	88	78	60	42	46
NHD	FALSE	FALSE	TRUE	TRUE	70	39	FALSE	83	91	100	80	80	75	100	50	75	90	51	56
NHD	FALSE	TRUE	FALSE	FALSE	65	21	TRUE	88	88	88	87	67	100	100	0	63	80	55	60
NHD	FALSE	FALSE	FALSE	FALSE	65	32	FALSE	81	91	81	100	87	63	100	100	65	70	35	56
KT	FALSE	FALSE	TRUE	TRUE	68	26	TRUE	85	81	88	87	80	25	100	0	70	60	30	59
KT	TRUE	FALSE	FALSE	FALSE	70	46	TRUE	84	96	94	80	73	100	100	NA	78	80	46	58
NHD	FALSE	FALSE	FALSE	TRUE	72	28	FALSE	67	69	63	93	93	63	100	50	68	50	26	58
KT	FALSE	FALSE	FALSE	TRUE	68	16	FALSE	90	97	100	93	100	100	100	38	65	60	36	64
NHD	FALSE	FALSE	FALSE	TRUE	71	55	TRUE	81	53	44	87	80	88	100	50	73	60	53	54
NHD	TRUE	FALSE	FALSE	FALSE	45	43	TRUE	85	69	63	67	67	38	83	38	43	60	33	52
KT	FALSE	FALSE	FALSE	FALSE	44	73	FALSE	92	59	75	87	80	88	100	100	80	70	59	49
NHD	TRUE	TRUE	FALSE	TRUE	62	19	FALSE	92	94	94	100	100	100	100	63	68	70	54	53
NHD	FALSE	FALSE	FALSE	FALSE	72	83	FALSE	73	91	81	73	80	88	83	100	75	80	50	57
